# Supplementary material for: Comparative Health Assessments of Alaskan Ice Seals
Source: Front Vet Sci. 2019 Feb 6;6:4. doi: 10.3389/fvets.2019.00004 (PMC6375287; doi:10.3389/fvets.2019.00004)
Supplement: Supplementary file 1 [file Table_1.XLSX]

## Sheet: Hematology  data
Species	Source	Identification	Age	Sex	RBC (106/mm3)	Hb (g/dl)	HCT (%)	MCV (fl)	MCH (pg)	MCHC (g/dl)	Platelets (103/mm3)	Leukocytes /µl	Neutrophil (band) /µl	Neutrophil (mature) /µl	Lymphocyte /µl	Monocyte /µl	Eosinophil /µl	Basophil /µl	Blood Analyzer
Phoca largha	ASLC - rehab	PL0501	pup	female	5.34	21.8	55	111.9	40.8	36.4	443	7200	72	4608	1296	792	144	288	See text, details on request
Phoca largha	ASLC - rehab	PL0501	pup	female	5.06	20	50	111.6	39.5	35.4	357	7900	158	5135	1896	395	79	237	See text, details on request
Phoca largha	ASLC - rehab	PL0601	pup	female	4.26	15.1	37	90.7	35.5	39.1	483	8000	0	3600	3440	720	80	160	See text, details on request
Phoca largha	ASLC - rehab	PL0601	pup	female	3.59	13.6	32	95.9	37.9	39.5	449	6800	0	3060	3264	408	68	0	See text, details on request
Phoca largha	ASLC - rehab	PL0701	1 y	male	4.82	20	49	99.3	41.5	41.8	715	7600	0	4636	2356	608	0	0	See text, details on request
Phoca largha	ASLC - rehab	PL0701	1 y	male	4.78	19.4	48	95.7	40.6	42.4	467	9400	0	6392	2350	376	282	0	See text, details on request
Phoca largha	ASLC - rehab	PL0702	pup	male	4.88	20	49	99	41	41.4	708	10800	0	7560	1512	756	108	864	See text, details on request
Phoca largha	ASLC - rehab	PL0702	pup	male	4.69	19.5	47	98.5	41.5	42.2	547	5900	0	3363	1298	236	472	531	See text, details on request
Phoca largha	ASLC - rehab	PL1001	pup	male	4.92	18.5	48	96.8	37.5	38.8	667	7200	0	4968	1224	720	144	144	See text, details on request
Phoca largha	ASLC - rehab	PL1001	pup	male	4.76	15.8	42	86.9	33.2	38.2	749	6700	0	2814	2546	871	335	134	See text, details on request
Phoca largha	ASLC - rehab	PL1002	pup	male	4.49	16.7	42	93.2	37.2	39.9	869	5400	0	3510	972	648	162	108	See text, details on request
Phoca largha	ASLC - rehab	PL1002	pup	male	4.3	12.9	35	78.8	29.9	37.9	732	4300	0	1806	1849	473	86	86	See text, details on request
Phoca largha	ASLC - rehab	PL1401	pup	female	4.42	18.2	44	99.5	41.2	41.4	726	6600	0	2706	3102	660	0	132	See text, details on request
Phoca largha	ASLC - rehab	PL1401	pup	female	4.19	17.4	43	103	41.6	40.4	770	6000	0	4260	1320	120	0	300	See text, details on request
Phoca largha	ASLC - rehab	PL1501	pup	male	3.89	16.4	42	101.7	42.2	41.5	799	9700	0	6111	2231	970	194	194	See text, details on request
Phoca largha	ASLC - rehab	PL1501	pup	male	4.67	19.7	48	104.3	42.2	40.5	439	6400	0	3264	1856	704	384	192	See text, details on request
Phoca largha	ASLC - rehab	PL1601	young of year	female	4.62	23.4	55	111.3	50.6	45.5	253	7270	0	4216.6	1381.3	945.1	290.8	581.6	See text, details on request
Phoca largha	ASLC - rehab	PL1601	young of year	female	4.6	23.1	54.5	112.6	50.2	44.6	111	8430	0	3034.8	3456.3	1348.8	252.9	337.2	See text, details on request
				Total range	3.6 - 5.3	12.9 - 23.4	32 - 55	78.8 - 112.6	29.9 - 50.6	35.4 - 45.5	111 - 869	4300 - 10800	0 - 158	1806 - 7560	972 - 3456	120 - 1349	0 - 472	0 - 864
				Mean	4.57111	18.4167	45.5833	99.4833	40.2278	40.3833	571.333	7311.11	12.7778	4169.13	2074.98	652.828	171.206	238.267
				Sample Size	18	18	18	18	18	18	18	18	18	18	18	18	18	18
Phoca largha	LML - captive	PL1001	male	3 y	5	19.3	54	108	38.7	36	535	5300	0	1961	2014	318	848	159	Bayer Advia 120 multispecies hematology system
Phoca largha	LML - captive	PL1001	male	4 y	4.6	17.1	52	114	37.2	33	572	5900	0	2773	2301	472	354	0	Bayer Advia 120 multispecies hematology system
Phoca largha	LML - captive	PL1001	male	5 y	5.29	20.8	53.5	101.1	39.3	38.9	522	8420	0	4883.6	2020.8	1094.6	84.2	336.8	Bayer Advia 120 multispecies hematology system
Phoca largha	LML - captive	PL1002	male	3 y	5	21	55	110	42.2	38	316	5100	0	1224	2907	357	357	255	Bayer Advia 120 multispecies hematology system
Phoca largha	LML - captive	PL1002	male	4 y	5.4	20.8	64	121	38.9	32	261	5300	0	1431	3021	636	212	0	Bayer Advia 120 multispecies hematology system
Phoca largha	LML - captive	PL1002	male	5 y	5.32	24	58.3	109.6	45.1	41.2	272	5050	0	2878.5	1616	505	0	50.5	Bayer Advia 120 multispecies hematology system
				Total range	4.6 - 5.4	17 - 24	52 - 64	101 - 121	37 - 45	32 - 41	261 - 572	5100 - 8420	0 - 0	1224 - 4884	1616 - 3021	318 - 1095	0 - 472	0 - 337
				Mean	5.10167	20.5	56.1333	110.617	40.2333	36.5167	413	5845	0	2525.18	2313.3	563.767	309.2	133.55
				Sample Size	6	6	6	6	6	6	6	6	6	6	6	6	6	6
Phoca largha	MML - wild	PL2009_1002	subadult	female	--	17.7841	49.5	--	--	35.9275	--	--	--	--	--	--	--	--	see text for details of shipboard sampling
Phoca largha	MML - wild	PL2009_1003	subadult	female	--	11.8775	53.5	--	--	22.2009	--	--	--	--	--	--	--	--	see text for details of shipboard sampling
Phoca largha	MML - wild	PL2009_1004	subadult	female	--	18.3374	58.5	--	--	31.346	--	--	--	--	--	--	--	--	see text for details of shipboard sampling
Phoca largha	MML - wild	PL2009_1005	young of year	male	--	21.3744	62.5	--	--	34.199	--	--	--	--	--	--	--	--	see text for details of shipboard sampling
Phoca largha	MML - wild	PL2009_1006	young of year	female	--	19.1353	57.5	--	--	33.2787	--	--	--	--	--	--	--	--	see text for details of shipboard sampling
Phoca largha	MML - wild	PL2009_1007	young of year	male	--	13.1515	36	--	--	36.5319	--	--	--	--	--	--	--	--	see text for details of shipboard sampling
Phoca largha	MML - wild	PL2009_1010	young of year	male	--	18.2973	57.5	--	--	31.8214	--	--	--	--	--	--	--	--	see text for details of shipboard sampling
Phoca largha	MML - wild	PL2009_1011	subadult	male	--	20.7322	58	--	--	35.7451	--	--	--	--	--	--	--	--	see text for details of shipboard sampling
Phoca largha	MML - wild	PL2009_1014	young of year	female	--	18.8409	57	--	--	33.0542	--	--	--	--	--	--	--	--	see text for details of shipboard sampling
Phoca largha	MML - wild	PL2009_1020	young of year	male	--	19.4959	63	--	--	30.9459	--	--	--	--	--	--	--	--	see text for details of shipboard sampling
Phoca largha	MML - wild	PL2009_1022	subadult	male	--	17.685	59.5	--	--	29.7227	--	--	--	--	--	--	--	--	see text for details of shipboard sampling
Phoca largha	MML - wild	PL2009_1025	subadult	male	--	19.3026	60	--	--	32.1709	--	--	--	--	--	--	--	--	see text for details of shipboard sampling
Phoca largha	MML - wild	PL2009_2001	adult	male	--	6.60147	53.5	--	--	12.3392	--	--	--	--	--	--	--	--	see text for details of shipboard sampling
Phoca largha	MML - wild	PL2009_2002	young of year	female	--	14.271	47.5	--	--	30.0443	--	--	--	--	--	--	--	--	see text for details of shipboard sampling
Phoca largha	MML - wild	PL2009_2004	young of year	female	--	17.99	58	--	--	31.0172	--	--	--	--	--	--	--	--	see text for details of shipboard sampling
Phoca largha	MML - wild	PL2009_2005	young of year	female	--	19.3669	61.5	--	--	31.4909	--	--	--	--	--	--	--	--	see text for details of shipboard sampling
Phoca largha	MML - wild	PL2009_2007	young of year	male	--	18.9165	57	--	--	33.1868	--	--	--	--	--	--	--	--	see text for details of shipboard sampling
Phoca largha	MML - wild	PL2009_2008	young of year	male	--	18.0028	57.5	--	--	31.3093	--	--	--	--	--	--	--	--	see text for details of shipboard sampling
Phoca largha	MML - wild	PL2009_2010	adult	female	--	18.8136	55.5	--	--	33.8983	--	--	--	--	--	--	--	--	see text for details of shipboard sampling
Phoca largha	MML - wild	PL2009_2011	adult	female	--	20.8982	54.5	--	--	38.3454	--	--	--	--	--	--	--	--	see text for details of shipboard sampling
Phoca largha	MML - wild	PL2009_2013	young of year	male	--	20.0202	57	--	--	35.1232	--	--	--	--	--	--	--	--	see text for details of shipboard sampling
Phoca largha	MML - wild	PL2009_2014	subadult	female	--	21.1024	55.5	--	--	38.0223	--	--	--	--	--	--	--	--	see text for details of shipboard sampling
Phoca largha	MML - wild	PL2009_2016	subadult	male	--	21.672	56	--	--	38.6999	--	--	--	--	--	--	--	--	see text for details of shipboard sampling
Phoca largha	MML - wild	PL2009_2019	subadult	male	--	18.4813	58	--	--	31.8643	--	--	--	--	--	--	--	--	see text for details of shipboard sampling
Phoca largha	MML - wild	PL2009_2020	subadult	male	--	17.852	57	--	--	31.3192	--	--	--	--	--	--	--	--	see text for details of shipboard sampling
Phoca largha	MML - wild	PL2009_2032	adult	male	--	15.9439	50	--	--	31.8878	--	--	--	--	--	--	--	--	see text for details of shipboard sampling
Phoca largha	MML - wild	PL2009_2033	young of year	female	--	18.8007	60	--	--	31.3345	--	--	--	--	--	--	--	--	see text for details of shipboard sampling
Phoca largha	MML - wild	PL2009_2034	subadult	female	--	19.3926	61.5	--	--	31.5327	--	--	--	--	--	--	--	--	see text for details of shipboard sampling
Phoca largha	MML - wild	PL2009_2038	subadult	female	--	17.3852	58.5	--	--	29.7182	--	--	--	--	--	--	--	--	see text for details of shipboard sampling
Phoca largha	MML - wild	PL2010_1002	young of year	female	--	20.0998	56.5	--	--	35.5748	--	--	--	--	--	--	--	--	see text for details of shipboard sampling
Phoca largha	MML - wild	PL2010_1003	young of year	female	--	24.0604	57	--	--	42.2112	--	--	--	--	--	--	--	--	see text for details of shipboard sampling
Phoca largha	MML - wild	PL2010_1005	young of year	female	--	19.6399	57	--	--	34.456	--	--	--	--	--	--	--	--	see text for details of shipboard sampling
Phoca largha	MML - wild	PL2010_1006	young of year	female	--	21.5238	54	--	--	39.8589	--	--	--	--	--	--	--	--	see text for details of shipboard sampling
Phoca largha	MML - wild	PL2010_1008	young of year	female	--	20.4854	58.5	--	--	35.0178	--	--	--	--	--	--	--	--	see text for details of shipboard sampling
Phoca largha	MML - wild	PL2010_1014	young of year	male	--	19.8921	59.5	--	--	33.432	--	--	--	--	--	--	--	--	see text for details of shipboard sampling
Phoca largha	MML - wild	PL2010_1018	adult	male	--	20.5299	55	--	--	37.3271	--	--	--	--	--	--	--	--	see text for details of shipboard sampling
Phoca largha	MML - wild	PL2010_2003	young of year	male	--	17.2072	50.5	--	--	34.0736	--	--	--	--	--	--	--	--	see text for details of shipboard sampling
Phoca largha	MML - wild	PL2010_2004	young of year	female	--	19.9811	55	--	--	36.3292	--	--	--	--	--	--	--	--	see text for details of shipboard sampling
Phoca largha	MML - wild	PL2010_2005	young of year	female	--	17.3703	56.5	--	--	30.744	--	--	--	--	--	--	--	--	see text for details of shipboard sampling
Phoca largha	MML - wild	PL2010_2008	young of year	male	--	20.0404	59	--	--	33.9668	--	--	--	--	--	--	--	--	see text for details of shipboard sampling
Phoca largha	MML - wild	PL2010_2012	young of year	male	--	22.5176	60	--	--	37.5294	--	--	--	--	--	--	--	--	see text for details of shipboard sampling
Phoca largha	MML - wild	PL2010_2013	young of year	male	--	19.1355	57	--	--	33.5711	--	--	--	--	--	--	--	--	see text for details of shipboard sampling
Phoca largha	MML - wild	PL2010_2016	young of year	female	--	19.2839	57.5	--	--	33.5372	--	--	--	--	--	--	--	--	see text for details of shipboard sampling
Phoca largha	MML - wild	PL2010_2020	adult	female	--	19.1504	44	--	--	43.5236	--	--	--	--	--	--	--	--	see text for details of shipboard sampling
Phoca largha	MML - wild	PL2010_2021	subadult	male	--	18.9872	53.5	--	--	35.4901	--	--	--	--	--	--	--	--	see text for details of shipboard sampling
Phoca largha	MML - wild	PL2014_1017	young of year	male	--	21.6867	58	--	--	37.3909	--	--	--	--	--	--	--	--	see text for details of shipboard sampling
Phoca largha	MML - wild	PL2014_1019	young of year	male	--	20.3241	56	--	--	36.293	--	--	--	--	--	--	--	--	see text for details of shipboard sampling
Phoca largha	MML - wild	PL2014_1020	young of year	female	--	19.6281	52	--	--	37.7463	--	--	--	--	--	--	--	--	see text for details of shipboard sampling
Phoca largha	MML - wild	PL2014_1028	adult	female	--	20.4834	51	--	--	40.1635	--	--	--	--	--	--	--	--	see text for details of shipboard sampling
Phoca largha	MML - wild	PL2016_1001	adult	male	--	22.5435	53	--	--	42.5349	--	--	--	--	--	--	--	--	see text for details of shipboard sampling
Phoca largha	MML - wild	PL2016_1003	adult	male	--	26.4866	64.5	--	--	41.0645	--	--	--	--	--	--	--	--	see text for details of shipboard sampling
Phoca largha	MML - wild	PL2016_1004	adult	female	--	23.9333	57	--	--	41.9882	--	--	--	--	--	--	--	--	see text for details of shipboard sampling
Phoca largha	MML - wild	PL2016_1005	pup	female	--	16.7582	41	--	--	40.8735	--	--	--	--	--	--	--	--	see text for details of shipboard sampling
Phoca largha	MML - wild	PL2016_1007	adult	female	--	23.9656	59.5	--	--	40.2783	--	--	--	--	--	--	--	--	see text for details of shipboard sampling
Phoca largha	MML - wild	PL2016_1008	pup	male	--	21.3961	50	--	--	42.7923	--	--	--	--	--	--	--	--	see text for details of shipboard sampling
Phoca largha	MML - wild	PL2016_1010	pup	male	--	18.3419	47.5	--	--	38.6144	--	--	--	--	--	--	--	--	see text for details of shipboard sampling
Phoca largha	MML - wild	PL2016_1012	pup	male	--	22.8021	55.5	--	--	41.0848	--	--	--	--	--	--	--	--	see text for details of shipboard sampling
Phoca largha	MML - wild	PL2016_1015	pup	female	--	18.4388	47.5	--	--	38.8186	--	--	--	--	--	--	--	--	see text for details of shipboard sampling
Phoca largha	MML - wild	PL2016_1016	adult	female	--	22.7051	58.5	--	--	38.8122	--	--	--	--	--	--	--	--	see text for details of shipboard sampling
Phoca largha	MML - wild	PL2016_1017	pup	female	--	18.0671	51.5	--	--	35.0818	--	--	--	--	--	--	--	--	see text for details of shipboard sampling
Phoca largha	MML - wild	PL2016_1021	adult	female	--	23.0122	59.5	--	--	38.6759	--	--	--	--	--	--	--	--	see text for details of shipboard sampling
Phoca largha	MML - wild	PL2016_1022	pup	female	--	21.6062	54.5	--	--	39.6444	--	--	--	--	--	--	--	--	see text for details of shipboard sampling
				5 - 95% Range		6.6 - 26.5	36 - 64.5			12.3 - 43.5
				Mean		19.413	55.4516			35.1061
				Sample Size		62	62			62
Histriophoca fasciata	ASLC - rehab	HF0701	adult	female	5.09	33.6	74	140.5	66	47	124	5700	0	4218	513	798	228	0	See text, details on request
Histriophoca fasciata	ASLC - rehab	HF0701	adult	female	4.69	31.3	70	140.3	66.8	47.6	73	8300	0	5146	1079	1328	747	0	See text, details on request
Histriophoca fasciata	ASLC - rehab	HF0701	adult	female	4.28	28.8	68	141.4	67.4	47.7	35	8500	0	6035	765	1275	425	0	See text, details on request
				Total Range	4.3 - 5.1	29 - 34	68 - 74	140 - 141	66 - 67	47 - 48	35 - 124	5700 - 8500	0 - 0	4218 - 6035	513 - 1079	798 - 1328	228 - 747	0 - 0
				Mean	4.68667	31.2333	70.6667	140.733	66.7333	47.4333	77.3333	7500	0	5133	785.667	1133.67	466.667	0
				Sample Size	3	3	3	3	3	3	3	3	3	3	3	3	3	3
Erignathus barbatus	ASLC - wild	EB1401	young of year	male	3.58	23	56.5	137.1	64.1	46.7	347	12300	0	8733	1845	369	1107	246	See text, details on request
Erignathus barbatus	ASLC - wild	EB1401	young of year	male	3.74	24.4	58.5	139.6	65.1	46.6	402	11900	0	9401	1071	714	595	119	See text, details on request
Erignathus barbatus	ASLC - wild	EB1502	young of year	male	5.04	27.5	63	119.2	54.6	45.8	264	9150	0	5581.5	1006.5	2287.5	183	91.5	See text, details on request
Erignathus barbatus	ASLC - wild	EB1502	young of year	male	5.03	27.5	65	120.7	54.7	45.3	243	11940	0	8238.6	1074.6	2507.4	119.4	0	See text, details on request
				Total Range	3.6 - 5	23 - 27.5	56.5 - 65	121 - 140	54.6 - 65.1	45.3 - 46.7	243 - 402	9150 -12300	0 - 0	5581 - 9401	1006 - 1845	369 - 2507	119 - 1107	0 - 246
				Mean	4.3475	25.6	60.75	129.15	59.625	46.1	314	11322.5	0	7988.52	1249.28	1469.47	501.1	114.125
				Sample Size	4	4	4	4	4	4	4	4	4	4	4	4	4	4
Erignathus barbatus	MML - wild	EB2009_3000	subadult	male	--	55	55	--	--	51.2161	--	--	--	--	--	--	--	--	see text for details of shipboard sampling
Erignathus barbatus	MML - wild	EB2009_3001	adult	male	--	53	53	--	--	52.8574	--	--	--	--	--	--	--	--	see text for details of shipboard sampling
Erignathus barbatus	MML - wild	EB2009_3002	subadult	male	--	56	56	--	--	57.6779	--	--	--	--	--	--	--	--	see text for details of shipboard sampling
Erignathus barbatus	MML - wild	EB2011_3000	subadult	female	--	--	--	--	--	--	--	--	--	--	--	--	--	--	see text for details of shipboard sampling
Erignathus barbatus	MML - wild	EB2011_3001	subadult	female	--	--	--	--	--	--	--	--	--	--	--	--	--	--	see text for details of shipboard sampling
Erignathus barbatus	MML - wild	EB2011_3002	subadult	male	--	--	--	--	--	--	--	--	--	--	--	--	--	--	see text for details of shipboard sampling
Erignathus barbatus	MML - wild	EB2012_3003	subadult	female	--	57	57	--	--	34.9606	--	--	--	--	--	--	--	--	see text for details of shipboard sampling
Erignathus barbatus	MML - wild	EB2014_1021	pup	female	--	52	52	--	--	40.4425	--	--	--	--	--	--	--	--	see text for details of shipboard sampling
				Total Range		52 - 57	52 - 57			35 - 57.7
				Mean		54.6	54.6			47.4309
				Sample Size		5	5			5
Pusa hispida	ASLC - rehab	PH0001	1 y	female	--	22.2	58	--	--	38.2759	344	9900	0	5445	2475	1287	297	396	See text, details on request
Pusa hispida	ASLC - rehab	PH0001	1 y	female	--	23.5	59.5	--	--	39.4958	311	9845	0	5907	1969	787.6	0	196.9	See text, details on request
Pusa hispida	ASLC - rehab	PH0101	pup	male	--	19.3	52	--	--	37.1154	377	8300	0	3403	4233	415	249	0	See text, details on request
Pusa hispida	ASLC - rehab	PH0101	pup	male	--	16.9	53.5	--	--	31.5888	414	7400	74	3108	3700	370	222	0	See text, details on request
Pusa hispida	ASLC - rehab	PH0301	pup	male	--	23.2	58	--	--	40	38.7	8100	0	3888	2916	567	729	0	See text, details on request
Pusa hispida	ASLC - rehab	PH0302	pup	male	--	21	59	--	--	35.5932	205	11800	354	4956	3540	1416	1534	0	See text, details on request
Pusa hispida	ASLC - rehab	PH0302	pup	male	--	20.4	58	--	--	35.1724	74	16800	0	8904	2856	336	2184	2352	See text, details on request
Pusa hispida	ASLC - rehab	PH0401	pup	male	--	18.3	47	--	--	38.9362	280	8000	0	4720	960	800	1360	160	See text, details on request
Pusa hispida	ASLC - rehab	PH0401	pup	male	--	17	45	--	--	37.7778	335	9500	0	5985	1330	950	1140	95	See text, details on request
Pusa hispida	ASLC - rehab	PH0402	pup	male	--	19.3	54	--	--	35.7407	467	9500	0	6175	950	2185	190	0	See text, details on request
Pusa hispida	ASLC - rehab	PH0402	pup	male	--	19.6	53	--	--	36.9811	36	7500	300	5175	1050	525	375	75	See text, details on request
Pusa hispida	ASLC - rehab	PH0502	pup	male	4.57	23.4	57	128.8	51.2	39.7	317	14800	0	7548	1776	1036	2812	1628	See text, details on request
Pusa hispida	ASLC - rehab	PH0502	pup	male	4.8	24.6	57	132.7	51.3	38.6	314	15200	0	6688	2280	1064	4864	304	See text, details on request
Pusa hispida	ASLC - rehab	PH0701	pup	male	5.05	26.1	59	117.6	51.8	44	305	9900	0	4950	1881	990	1881	198	See text, details on request
Pusa hispida	ASLC - rehab	PH0701	pup	male	5.06	26	60	117.5	51.4	43.7	284	12400	0	7192	2852	496	1612	248	See text, details on request
Pusa hispida	ASLC - rehab	PH1101	pup	female	4.76	19.4	50	104.3	40.7	39	281	12400	0	4960	1488	744	4340	868	See text, details on request
Pusa hispida	ASLC - rehab	PH1101	pup	female	4.06	15.3	39	97.8	37.6	38.5	359	10500	0	5040	2730	840	1365	525	See text, details on request
Pusa hispida	ASLC - rehab	PH1502	1 y	male	4.77	22.3	50	110.2	46.8	42.4	323	9800	0	6468	980	1274	98	980	See text, details on request
Pusa hispida	ASLC - rehab	PH1502	1 y	male	5.19	23.9	55	109.8	46.1	41.9	229	8240	0	2966.4	2307.2	988.8	659.2	576.8	See text, details on request
				Total Range	4.1 - 5.2	15 - 26	39 - 60	98 - 133	38 - 52	39 - 44	36 - 467	7400 - 16800	0 - 354	2966 - 8409	950 - 4233	336 - 2185	0 - 4986	0 - 2352
				Mean	4.7825	21.1421	53.8947	114.837	47.1125	38.6567	278.616	10520.3	38.3158	5446.23	2224.91	898.495	1363.75	452.774
				Sample Size	8	19	19	8	8	19	19	19	19	19	19	19	19	19
Pusa hispida	ASLC, LML cap	PH1101	6 y	female	4.9	16.9	47	95	34.2	36	379	6400		2944	37	4	9	4	See text, details on request
Pusa hispida	ASLC, LML cap	PH1101	3 y	female	4.4	14.4	42	95	32.9	35	74	6500		2405	42	3	18	0	See text, details on request
Pusa hispida	ASLC, LML cap	NOA0005618	adult	male	5.1	22.3	66	129	43.5	34	412	12600	0	4158	45	4	17	1	See text, details on request
Pusa hispida	ASLC, LML cap	NOA0005618	adult	male	4.5	21.4	59	130	47.1	36	299	9900		3960	45	2	11	2	See text, details on request
Pusa hispida	ASLC, LML cap	PH1502	1 y	male	5.97	29.6	66	110.4	49.6	44.9	276	7660		3217	32	15	7	4	See text, details on request
Pusa hispida	ASLC, LML cap	PH1502	2 y	male	3.89	18.8	43	111.3	48.3	43.4	204	6490		3245	40	7	2	2	See text, details on request
				Total Range	3.9 - 6	14 - 30	42 - 68	95 - 130	33 - 50	34 - 45	74 - 412	6400 - 13000		2405 - 4158	32 - 45	2 - 15	2 - 18	0 - 4
				Mean	4.79333	20.5667	53.8333	111.783	42.6	38.2167	274	8258.33	0	3321.5	40.1667	5.83333	10.6667	2.16667
				Sample Size	6	6	6	6	6	6	6	6	1	6	6	6	6	6
																									--

## Sheet: Sheet1
Pusa hispida	ASLC - rehab	PH0001	1 y	female	8.11	3.61	4.49	162.9	39.5	0.49	0.56	333.3	113		135	140	58		--	9.35	4.78		4.51	109.1	--	--	--	36.2	46	--	--	--	IDEXX VetTest 8009
Pusa hispida	ASLC - rehab	PH0001	1 y	female	8.58	3.21	5.37	149.4	43.2	0.61	0.73	378.2	96		96	110	62		595	9.23	5.7		4.12	112.5	--	--	--	--	49	--	--	--	IDEXX VetTest 8009
Pusa hispida	ASLC - rehab	PH0101	pup	male	6.19	2.84	3.35	164.5	21.1	0.47	0.14	269.6	425		80	137	45		255	8.77	5.21		4.23	114.4	--	--	--	52.6	28	--	--	--	IDEXX VetTest 8009
Pusa hispida	ASLC - rehab	PH0101	pup	male	6.26	2.92	3.34	169.9	27.3	0.34	0.46	283.5	841		212	179	44		550	8.9	5.54		4.28	112.9	--	--	--	50.3	29	--	--	--	IDEXX VetTest 8009
Pusa hispida	ASLC - rehab	PH0301	pup	male	6.01	2.83	3.18	184.4	19.3	0.75	0.28	272.5	131		43	56	17		544	9.12	5.87		4.11	107.2	--	--	--	79.3	15	--	--	--	IDEXX VetTest 8009
Pusa hispida	ASLC - rehab	PH0302	pup	male	7.21	2.91	4.3	157.4	28.8	0.51	1.76	354	113		146	267	10		--	9.31	8		4.93	111.4	--	--	--	65.2	28	--	--	--	IDEXX VetTest 8009
Pusa hispida	ASLC - rehab	PH0401	pup	male	6.42	3.32	3.1	174.6	31.8	0.51	0.27	296.1	310		171	146	18		--	10.25	8.23		4.71	107.5	--	--	--	94.2	14	--	--	--	IDEXX VetTest 8009
Pusa hispida	ASLC - rehab	PH0401	pup	male	6.8	3.17	3.62	164.1	41.8	0.52	0.27	291.7	266		180	145	20		548	9.9	7.25		4.28	107.9	--	--	--	70.9	14	--	--	--	IDEXX VetTest 8009
Pusa hispida	ASLC - rehab	PH0402	pup	male	6.4	3.08	3.32	158.8	40.3	0.62	0.42	412.4	318		166	218	55		--	8.93	8.84		5.23	111.5	--	--	--	61	20	--	--	--	IDEXX VetTest 8009
Pusa hispida	ASLC - rehab	PH0402	pup	male	6.56	3.11	3.45	148.2	31.8	0.41	0.55	413.8	326		114	110	37		466	9.25	7.17		3.92	129.8	--	--	--	64.9	19	--	--	--	IDEXX VetTest 8009
Pusa hispida	ASLC - rehab	PH0502	pup	male	8.3	3.1	5.2	149	26	0.6	0.5	368	99		59	96	31		1626	8.6	4.7		4.4	113	--	--	--	42	16	--	--	--	IDEXX VetTest 8009
Pusa hispida	ASLC - rehab	PH0502	pup	male	8.5	3.3	5.3	155	37	0.7	0.3	321	108		55	88	27		347	8.8	5.2		4.8	115	--	--	--	39	1	--	--	--	IDEXX VetTest 8009
Pusa hispida	ASLC - rehab	PH0701	pup	male	7.1	3.5	3.5	157	32	0.7	0.4	261	129		55	94	11		--	10.6	7.3		4.9	104	--	--	--	57	13	--	--	--	IDEXX VetTest 8009
Pusa hispida	ASLC - rehab	PH0701	pup	male	7.9	4	4	140	40	0.7	1.8	263	100		64	135	6		--	10.6	6		4.5	112	--	--	--	44	33	--	--	--	IDEXX VetTest 8009
Pusa hispida	ASLC - rehab	PH1101	pup	female	8.1	2.9	5.3	95	35	0.6	--	370	174		84	--	--		--	9.7	5.7		4.4	112	--	--	--	--	27	--	--	--	IDEXX VetTest 8009
Pusa hispida	ASLC - rehab	PH1101	pup	female	6.6	2.6	4	141	22	0.6	0.3	308	307		62	106	36		328	10	8.8		4.5	108	--	--	--	117	16	--	--	--	IDEXX VetTest 8009
Pusa hispida	ASLC - rehab	PH1502	1 y	male	8.7	2.9	5.8	120	35	0.5	0.4	212	94		68	61	139		67	9.4	5.9		4.9	112	--	--	--	22	0	--	--	--	IDEXX VetTest 8009
Pusa hispida	ASLC - rehab	PH1502	1 y	male	6.9	2.9	4	96	34	0.5	0.1	255	75		80	55	76		70	9.2	6.6		--	--	--	--	--	--	0	--	--	--	IDEXX VetTest 8009
				Total range	6 - 8.7	2.6 - 4	3.1 - 5.8	95 - 184	19 - 43	0.3 - 0.8	0.1 - 1.8	6 - 139	75 - 841		43 - 212	55 - 267	6 - 139		67 - 1626	8.6 - 10.6	4.7 - 8.8		3.9 - 5.2	104 - 130				22 - 117	0 - 49
				Mean	7.25778	3.12222	4.14556	149.289	32.55	0.562778	0.543529	314.617	223.611		103.889	126.059	40.7059		490.545	9.43944	6.48833	#DIV/0!	4.51294	111.776				59.7067	20.4444
				Sample Size	18	18	18	18	18	18	17	18	18		18	17	17		11	18	18	0	17	17				15	18
Pusa hispida	ASLC, LML cap	PH1101	6 y	female	7.2	4	3.2	121	36	1.1	0.2	396	142		109	142	19		3543	9.4	5.1		4.7	110	--	2.1	--	54	25	--	--	--	Olympus AU640e Chemistry Analyzer
Pusa hispida	ASLC, LML cap	PH1101	3 y	female	6.7	3.8	2.9	156	56	0.9	0.2	377	126		97	347	5		19967	9.2	9.5		5.5	112	--	2.3	--	259	25	18	--	--	Olympus AU640e Chemistry Analyzer
Pusa hispida	ASLC, LML cap	NOA0005618	adult	male	6.2	3.1	3.1	162	52	1.1	0.3	246	113		129	361	18		13416	9.7	10.3		6.2	109	--	2.4	--	178	25	6	--	--	Olympus AU640e Chemistry Analyzer
Pusa hispida	ASLC, LML cap	NOA0005618	adult	male	5.9	3.3	2.6	111	76	0.7	0.1	229	147		103	80	18		208	9.2	7.1		5	112	--	1.8	--	184	25	25	--	--	Olympus AU640e Chemistry Analyzer
Pusa hispida	ASLC, LML cap	PH1502	1 y	male	7.3	2.9	4.4	155	38	0.7	0.2	300	79		124	--	55		485	9.6	5.2		4.9	114	--	--	--	--	4	--	--	--	Olympus AU640e Chemistry Analyzer
Pusa hispida	ASLC, LML cap	PH1502	2 y	male	5.3	2	--	113	38	0.7	1.1	170	71		63	--	28		178	8.1	2.7		3.6	125	--	--	--	--	46	--	--	--	Olympus AU640e Chemistry Analyzer
				Total range	5.3 - 7.3	2018-02-04	2.6 - 4.4	111 - 162	36 - 76	0.7 - 1.1	0.1 - 1.1	170 - 396	71 - 147		63 - 129	80 - 347	5 - 55		178 - 19967	8.1 - 9.7	2.7 - 10.3		3.6 - 6.2	110 - 125		1.8 - 2.4		54 - 259	4 - 46	6 - 25
				Mean	6.43333	6164.87	3.24	136.333	49.3333	0.866667	0.35	286.333	113		104.167	232.5	23.8333		6299.5	9.2	6.65	#DIV/0!	4.98333	113.667		2.15		168.75	25	16.3333
				Sample Size	6	7	5	6	6	6	6	6	6		6	4	6		6	6	6	0	6	6		4		4	6	3
