# Supplementary material for: Comparative Health Assessments of Alaskan Ice Seals
Source: Front Vet Sci. 2019 Feb 6;6:4. doi: 10.3389/fvets.2019.00004 (PMC6375287; doi:10.3389/fvets.2019.00004)
Supplement: Supplementary file 2 [file Table_2.XLSX]

## Sheet: Serum chemistry data
Species	Source	Identification	Age	Sex	Total Protein (g/dl)	Albumin (g/dl)	Globulin (g/dl)	Glucose (mg/dl)	BUN (mg/dl)	Creatinine (mg/dl)	Total bilirubin (mg/dl)	Cholesterol (mg/dl)	Alk Phos (U/I)	ALT (U/I)	AST (U/I)	GGT (U/I)	CK (U/I)	Calcium (mg/dl)	Phosphorus (mg/dl)	Sodium (mEq/L)	Potassium (mEq/L)	Chloride (mEq/L)	Iron (ug/ml)	Magnesium (mg/dl)	Fibrinogen (mg/dl)	Triglycerides (mg/dl)	Amylase (U/I)	Lipase (U/I)	Urea (mg/dl)	LDH (U/I)	Blood Analyzer
Phoca largha	ASLC -rehab	PL0501	pup	female	6.1	3	3.1	145	37	0.7	0.2	332	583	54	133	23	932	10.4	9.6	160	5.7	114	--	--		41	398	--	--	--	IDEXX VetTest 8008
Phoca largha	ASLC -rehab	PL0501	pup	female	7	3.2	3.8	128	30	0.5	0.1	--	628	66	--	29	471	9.6	6.6	160	4.7	112	--	--		22	352	--	--	2800	IDEXX VetTest 8008
Phoca largha	ASLC -rehab	PL0601	pup	female	6.3	3	3.3	166	42	0.4	0.9	183	174	65	174	14	--	10.5	8.2	151	4.2	112	--	--	300	27	287	--	--	--	IDEXX VetTest 8008
Phoca largha	ASLC -rehab	PL0601	pup	female	6.7	2.9	3.7	157	33	0.8	0.1	322	234	73	115	16	991	11	8.2	160	4.9	111	--	--	200	54	262	--	--	--	IDEXX VetTest 8008
Phoca largha	ASLC -rehab	PL0701	1 y	male	6.1	3.3	2.8	166	46	0.5	0.7	288	246	46	--	--	--	11.7	9.2	156	5.1	113	--	--		--	304	--	--	--	IDEXX VetTest 8008
Phoca largha	ASLC -rehab	PL0701	1 y	male	5.7	2.9	2.7	144	47	0.4	0.5	260	228	23	--	--	--	11.1	7.2	157	5	112	--	--		--	279	--	--	--	IDEXX VetTest 8008
Phoca largha	ASLC -rehab	PL0702	pup	male	5.8	2.6	3.2	143	37	0.4	--	240	238	24	--	--	--	10.7	7.6	154	4.8	114	--	--		--	254	--	--	--	IDEXX VetTest 8008
Phoca largha	ASLC -rehab	PL0702	pup	male	6.9	3.1	3.8	162	29	0.6	0.3	420	256	95	275	37	704	11	8.9	158	5.9	114	--	--		44	398	--	--	--	IDEXX VetTest 8008
Phoca largha	ASLC -rehab	PL1001	pup	male	5.4	2.5	2.8	109	30	0.8	0.5	265	430	57	--	--	--	9.6	6.9	156	4.6	108	--	--		--	330	--	--	--	IDEXX VetTest 8008
Phoca largha	ASLC -rehab	PL1001	pup	male	6.9	3.5	3.4	153	28	0.7	0.3	243	335	27	56	20	144	10.1	6	157	4.9	111	--	--		41	355	--	--	1873	IDEXX VetTest 8008
Phoca largha	ASLC -rehab	PL1002	pup	male	6.2	3.4	2.8	158	36	0.4	0.4	303	311	49	78	18	266	9.8	6.1	150	4.3	114	--	--		41	280	--	--	2014	IDEXX VetTest 8008
Phoca largha	ASLC -rehab	PL1002	pup	male	4.9	1.7	3.2	112	28	0.5	3	426	210	35	--	--	--	9	7	154	4.4	109	--	--		--	335	--	--	--	IDEXX VetTest 8008
Phoca largha	ASLC -rehab	PL1401	pup	female	6.6	3.3	3.3	130	42	0.4	0.1	259	179	63	100	28	123	9.4	5.1	157	3.9	116	--	--		24	299	--	--	--	IDEXX VetTest 8008
Phoca largha	ASLC -rehab	PL1401	pup	female	6	3.1	2.9	144	42	0.5	0.2	267	210	29	98	23	184	9.5	6	156	4.1	113	--	--		32	382	--	--	2667	IDEXX VetTest 8008
Phoca largha	ASLC -rehab	PL1501	pup	male	6.5	2.8	3.8	145	41	0.4	0.2	214	113	46	--	--	--	10	6.8	160	4.6	112	--	--		--	218	--	--	--	IDEXX VetTest 8008
Phoca largha	ASLC -rehab	PL1501	pup	male	6.3	2.9	3.4	101	56	0.9	0.1	232	144	34	--	--	--	9.5	8	159	4.4	109	--	--		--	225	--	--	--	IDEXX VetTest 8008
Phoca largha	ASLC -rehab	PL1601	young of year	female	7.3	3.2	4.1	173	26	0.4	0.1	288	328	57	85	21	86	9.6	5.1	157	4.2	107	--	--		--	265	--	--	--	IDEXX VetTest 8008
Phoca largha	ASLC -rehab	PL1601	young of year	female	6.2	2.9	3.3	151	23	0.4	0.1	271	238	44	70	26	90	9.1	5.4	161	4.5	108	--	--		--	234	--	--	--	IDEXX VetTest 8008
				Total range	4.9 - 7.3	1.7 - 3.5	3.0 - 4.5	111 - 197	29 - 71	0.4 -.0.9	0.1 - 3.0	183 - 426	113 - 628	23 - 95	56 - 275	14 - 37	86 - 991	9 - 12	5.1 - 9.5	150 - 161	3.9 - 5.9	106 - 116			200 - 300	22 - 54	218 - 398			1873 - 2800
				Mean	6.27222	2.96111	3.3	143.722	36.2778	0.538889	0.458824	283.118	282.5	49.2778	118.4	23.1818	399.1	10.0889	7.10556	156.833	4.67778	111.611			250	36.2222	303.167			2338.5
				Sample Size	18	18	18	18	18	18	17	17	18	18	10	11	10	18	18	18	18	18			2	9	18			4
Phoca largha	ASLC, LML cap	PL1001	male	3 y	6.2	3	3.2	197	56	0.7	0.1	259	113	25	41	11	77	8.6	6.2	152	5.1	118	--	1.5	--	336	306	--	--	--	Olympus AU640e Chemistry Analyzer
Phoca largha	ASLC, LML cap	PL1001	male	5 y	7.2	3.4	3.8	181	29	1.4	0.4	269	77	37	--	30	61	9.3	4.3	169	5.5	113	--	--	--	--	422	--	--	--	Olympus AU640e Chemistry Analyzer
Phoca largha	ASLC, LML cap	PL1002	male	2 y	7.1	3.8	3.3	133	61	0.5	0.1	356	181	76	140	1	2565	9.6	7.4	152	5.4	108	--	1.8	--	121	354	--	--	--	Olympus AU640e Chemistry Analyzer
Phoca largha	ASLC, LML cap	PL1002	male	3 y	7.2	3.9	3.3	187	71	0.9	0.1	392	125	82	412	8	--	8.2	7.8	154	5.7	110	--	2.1	--	230	316	--	--	--	Olympus AU640e Chemistry Analyzer
Phoca largha	ASLC, LML cap	PL1002	male	5 y	8	3.5	4.5	150	42	1.4	0.2	331	110	39	101	17	785	9.1	4.6	165	5.2	115	--	--	--	--	459	--	--	--	Olympus AU640e Chemistry Analyzer
				Total range	6.2 - 8.0	3.0 - 3.9	3.2 - 4.5	133 - 197	29 - 71	0.5 - 1.4	0.1 - 0.4	259 - 392	77 - 181	25 - 82	41 - 412	1 - 30	61 - 2565	8.2 - 9.6	4.3 - 7.8	152 - 169	5.1 - 5.7	108 - 118		1.5 - 2.1		121 - 336	306 - 459
				Mean	7.14	3.52	3.62	169.6	51.8	0.98	0.18	321.4	121.2	51.8	173.5	13.4	872	8.96	6.06	158.4	5.38	112.8		1.8		229	371.4
				Sample Size	5	5	5	5	5	5	5	5	5	5	4	5	4	5	5	5	5	5		3		3	5
Phoca largha	MML - wild	PL2007_6037	adult	female	6.7	3.5	3.2	158	--	1.4	0.6	286	--	--	--	--	--	8.4	8.1	147	4.3	100	348	1.8	--	--	--	--	37	--	Beckman Coulter AU2700 Chemistry Analyzer
Phoca largha	MML - wild	PL2007_6052	young of year	male	6.4	4.1	2.3	168	--	0.8	0.2	47	--	--	--	--	--	12.3	9.1	158	4.6	108	449	2.7	--	--	--	--	47	--	Beckman Coulter AU2700 Chemistry Analyzer
Phoca largha	MML - wild	PL2009_1003	subadult	female	6.5	3.4	3.1	145	--	0.6	0	340	--	--	--	--	--	9.9	9.7	149	4.7	109	219	2.3	--	--	--	--	62	--	Beckman Coulter AU2700 Chemistry Analyzer
Phoca largha	MML - wild	PL2009_1004	subadult	female	6.2	3.6	2.6	118	--	0.7	0.5	260	--	--	--	--	--	10.3	9.4	150	4.1	107	316	2.3	--	--	--	--	43	--	Beckman Coulter AU2700 Chemistry Analyzer
Phoca largha	MML - wild	PL2010_1002	young of year	female	5.6	3.5	2.1	174	--	0.9	0.2	447	--	--	--	--	--	11	6	148	5.1	103	250	2.6	--	--	--	--	27	--	Beckman Coulter AU2700 Chemistry Analyzer
Phoca largha	MML - wild	PL2010_1005	young of year	female	6.6	3.9	2.7	202	--	0.7	0.2	659	--	--	--	--	--	11.2	4.9	152	4	104	368	2.7	--	--	--	--	31	--	Beckman Coulter AU2700 Chemistry Analyzer
Phoca largha	MML - wild	PL2010_1006	young of year	female	5.7	3.5	2.2	164	--	0.8	0.2	491	--	--	--	--	--	11	7.3	148	4.3	103	232	2.7	--	--	--	--	28	--	Beckman Coulter AU2700 Chemistry Analyzer
Phoca largha	MML - wild	PL2010_1008	young of year	female	6.2	3.8	2.4	184	--	0.8	0.3	458	--	--	--	--	--	10.4	6.6	145	4.4	99	356	2.3	--	--	--	--	32	--	Beckman Coulter AU2700 Chemistry Analyzer
Phoca largha	MML - wild	PL2010_1014	young of year	male	5.4	3.6	1.8	169	--	0.6	0.2	384	--	--	--	--	--	10.3	7.8	147	5.1	104	358	2.6	--	--	--	--	33	--	Beckman Coulter AU2700 Chemistry Analyzer
Phoca largha	MML - wild	PL2010_1018	adult	male	7.2	3.3	4	160	--	0.4	0	220	--	--	--	--	--	9.7	7.3	149	4.4	106	192	1.9	--	--	--	--	65	--	Beckman Coulter AU2700 Chemistry Analyzer
Phoca largha	MML - wild	PL2010_2003	young of year	male	5.5	3.3	2.2	142	--	0.8	0.2	433	--	--	--	--	--	11.5	9.2	152	4.8	107	352	2.3	--	--	--	--	25	--	Beckman Coulter AU2700 Chemistry Analyzer
Phoca largha	MML - wild	PL2010_2004	young of year	female	6.4	3.8	2.6	182	--	0.6	0.4	487	--	--	--	--	--	11.2	9.2	150	3.9	104	374	2.9	--	--	--	--	29	--	Beckman Coulter AU2700 Chemistry Analyzer
Phoca largha	MML - wild	PL2010_2013	young of year	male	5.1	3.3	1.8	146	--	0.7	0.3	429	--	--	--	--	--	10.6	10.2	153	4.2	104	292	2.4	--	--	--	--	26	--	Beckman Coulter AU2700 Chemistry Analyzer
Phoca largha	MML - wild	PL2010_2016	young of year	female	5.5	3.4	2.1	143	--	0.7	0.2	423	--	--	--	--	--	10.9	7.9	149	4.2	107	388	2.1	--	--	--	--	36	--	Beckman Coulter AU2700 Chemistry Analyzer
Phoca largha	MML - wild	PL2010_2020	adult	female	7.4	3.1	4.3	193	--	0.7	0.3	244	--	--	--	--	--	9.2	8.8	148	4.1	103	134	2.1	--	--	--	--	42	--	Beckman Coulter AU2700 Chemistry Analyzer
Phoca largha	MML - wild	PL2010_2021	subadult	male	6.1	3.2	2.9	170	--	0.4	0.1	284	--	--	--	--	--	9.6	8.9	146	5.5	105	144	2.1	--	--	--	--	65	--	Beckman Coulter AU2700 Chemistry Analyzer
Phoca largha	MML - wild	PL2014_1017	young of year	male	5.8	3.6	2.2	164	--	0.7	0.3	477	--	--	--	--	--	10.9	7.5	151	4.4	102	318	2.4	--	--	--	--	40	--	Beckman Coulter AU2700 Chemistry Analyzer
Phoca largha	MML - wild	PL2014_1019	young of year	male	6.8	3.5	2.3	146	--	0.7	0.2	516	--	--	--	--	--	10.8	9.2	151	4.4	107	286	2.5	--	--	--	--	40	--	Beckman Coulter AU2700 Chemistry Analyzer
Phoca largha	MML - wild	PL2014_1020	young of year	female	6.2	3.5	2.7	153	--	0.8	0.2	497	--	--	--	--	--	11.1	7.5	151	4.2	106	187	2.3	--	--	--	--	39	--	Beckman Coulter AU2700 Chemistry Analyzer
Phoca largha	MML - wild	PL2014_1028	adult	female	7.2	3.7	3.5	122	--	0.8	0.2	351	--	--	--	--	--	9.2	7.5	148	4	104	164	1.9	--	--	--	--	58	--	Beckman Coulter AU2700 Chemistry Analyzer
Phoca largha	MML - wild	PL2016_1001	male	adult	7.1	3.5	3.6	131	--	1.9	0.3	263	--	--	--	--	--	8.9	6.4	153	3.8	109	154	1.7	--	--	--	--	55	--	Beckman Coulter AU2700 Chemistry Analyzer
Phoca largha	MML - wild	PL2016_1003	male	adult	7.2	3.6	3.6	121	--	1.9	0.2	341	--	--	--	--	--	8.9	6.4	153	3.9	106	205	2.1	--	--	--	--	36	--	Beckman Coulter AU2700 Chemistry Analyzer
Phoca largha	MML - wild	PL2016_1004	female	adult	6.5	3.4	3.1	221	--	1.2	0.8	250	--	--	--	--	--	9.5	6.5	149	4.2	102	409	1.8	--	--	--	--	46	--	Beckman Coulter AU2700 Chemistry Analyzer
Phoca largha	MML - wild	PL2016_1005	female	pup	5.3	3.4	1.9	191	--	0.7	0.3	247	--	--	--	--	--	11.4	10.5	150	5.3	101	698	2.7	--	--	--	--	36	--	Beckman Coulter AU2700 Chemistry Analyzer
Phoca largha	MML - wild	PL2016_1007	female	adult	7.9	3.8	4.1	137	--	1.2	2	305	--	--	--	--	--	9.8	8.2	150	3.8	102	401	2.5	--	--	--	--	50	--	Beckman Coulter AU2700 Chemistry Analyzer
Phoca largha	MML - wild	PL2016_1008	male	pup	5.7	3.6	2.1	175	--	0.7	0.1	328	--	--	--	--	--	12.4	11.3	145	4.9	95	809	2.7	--	--	--	--	36	--	Beckman Coulter AU2700 Chemistry Analyzer
Phoca largha	MML - wild	PL2016_1010	male	pup	6.1	3.9	2.2	294	--	0.6	0.3	316	--	--	--	--	--	11	7.5	149	4.2	103	697	2.5	--	--	--	--	38	--	Beckman Coulter AU2700 Chemistry Analyzer
Phoca largha	MML - wild	PL2016_1012	male	pup	5.2	3.2	2	196	--	0.7	0.2	225	--	--	--	--	--	10.6	9.7	147	4.9	98	654	2.4	--	--	--	--	35	--	Beckman Coulter AU2700 Chemistry Analyzer
Phoca largha	MML - wild	PL2016_1015	female	pup	6.7	3.7	3	149	--	0.6	0.3	365	--	--	--	--	--	12.6	11.3	149	4.6	101	728	2.6	--	--	--	--	27	--	Beckman Coulter AU2700 Chemistry Analyzer
Phoca largha	MML - wild	PL2016_1016	female	adult	8.1	4.2	3.9	104	--	1.1	0.9	360	--	--	--	--	--	10	6.1	153	3.8	102	452	2.4	--	--	--	--	25	--	Beckman Coulter AU2700 Chemistry Analyzer
Phoca largha	MML - wild	PL2016_1017	female	pup	6.8	3.9	2.9	182	--	0.6	0.2	423	--	--	--	--	--	11.9	8.8	148	4.8	99	380	2.8	--	--	--	--	36	--	Beckman Coulter AU2700 Chemistry Analyzer
Phoca largha	MML - wild	PL2016_1021	female	adult	7.1	3.6	3.5	155	--	1.4	0.9	279	--	--	--	--	--	9.4	6.9	152	4	103	233	2.1	--	--	--	--	57	--	Beckman Coulter AU2700 Chemistry Analyzer
Phoca largha	MML - wild	PL2016_1022	female	pup	6.1	3.6	2.5	158	--	0.5	0.3	316	--	--	--	--	--	11.8	10.7	148	4.4	100	650	2.6	--	--	--	--	29	--	Beckman Coulter AU2700 Chemistry Analyzer
				5-95% range	5.2 - 8	3.2 - 4.1	1.8 - 4.2	114 - 243		0.4 - 1.9	0 - 1.2	168 - 559						8.8 - 12	5.7 - 11	145 - 155	3.8 - 5.4	97 - 109	141 - 752	1.8 - 2.8					35 - 65
				Mean	6.37273	3.57576	2.7697	164.152		0.839394	0.351515	356.091						10.5364	8.25455	149.636	4.40303	103.424	369.606	2.35758					39.7273
				Sample Size	33	33	33	33		33	33	33						33	33	33	33	33	33	33					33
Histriophoca fasciata	ASLC - rehab	HF0701	adult	female	7.4	4.4	3.1	192	55	1.5	0.6	200	38	17	--	--	--	10.1	6.2	--	--	--	--	--	--	--	22	--	--	--	IDEXX VetTest 8008
Histriophoca fasciata	ASLC - rehab	HF0701	adult	female	7.3	3	4.3	132	41	1.2	0.7	211	38	37	59	13	1320	9.5	4.7	156	4.2	114	--	--	--	21	--	--	--	1476	IDEXX VetTest 8008
Histriophoca fasciata	ASLC - rehab	HF0701	adult	female	8	4.1	3.8	165	51	1.5	0.7	303	32	37	36	11	357	10.2	6.6	157	4.8	112	--	--	--	56	35	--	--	815	IDEXX VetTest 8008
				Total range	7.3 - 8.0	3.0 - 4.4	3.1 - 4.3	132 - 192	41 - 55	1.2 - 1.5	0.6 - 0.7	200 - 303	32 - 38	17 - 37	36 - 59	11 - 13	357 - 1320	9.5 -10.2	4.7 - 6.6	156 - 157	4.2 - 4.8	112 - 114				21 - 56	22 - 35			815 - 1476
				Mean	7.56667	3.83333	3.73333	163	49	1.4	0.666667	238	36	30.3333	47.5	12	838.5	9.93333	5.83333	156.5	4.5	113				38.5	28.5			1145.5
				Sample Size	3	3	3	3	3	3	3	3	3	3	2	2	2	3	3	2	2	2				2	2			2
Histriophoca fasciata	MML - wild	HF2007_6039	subadult	male	6.2	3.4	2.8	135	--	1	0.2	151	--	--	--	--	--	9.7	9.5	141	3.9	90	284	1.9	--	--	--	--	31	--	Beckman Coulter AU2700 Chemistry Analyzer
Histriophoca fasciata	MML - wild	HF2007_6069	adult	female	9.3	5.1	4.2	208	--	1.2	0.2	421	--	--	--	--	--	14.2	11.7	177	4.8	116	455	2.6	--	--	--	--	85	--	Beckman Coulter AU2700 Chemistry Analyzer
Histriophoca fasciata	MML - wild	HF2007_6070	adult	female	7.2	4.1	3.1	203	--	1.1	0.1	202	--	--	--	--	--	11	10.1	163	4.4	112	420	1.9	--	--	--	--	57	--	Beckman Coulter AU2700 Chemistry Analyzer
Histriophoca fasciata	MML - wild	HF2010_1009	adult	female	6.4	3.7	2.7	167	--	0.8	0.3	185	--	--	--	--	--	9.6	8.8	153	4	103	170	2	--	--	--	--	30	--	Beckman Coulter AU2700 Chemistry Analyzer
Histriophoca fasciata	MML - wild	HF2010_1010	young of year	female	5.9	3.6	2.3	169	--	0.9	0.1	440	--	--	--	--	--	10.9	9.9	152	4.5	104	141	2.5	--	--	--	--	41	--	Beckman Coulter AU2700 Chemistry Analyzer
Histriophoca fasciata	MML - wild	HF2010_1011	adult	male	6.8	3.7	3.1	170	--	1.3	0.5	250	--	--	--	--	--	9.4	6.4	150	4.2	105	231	1.8	--	--	--	--	52	--	Beckman Coulter AU2700 Chemistry Analyzer
Histriophoca fasciata	MML - wild	HF2010_1012	subadult	female	6.8	3.8	3	152	--	1	0.7	219	--	--	--	--	--	10.5	10	150	3.9	99	397	1.9	--	--	--	--	27	--	Beckman Coulter AU2700 Chemistry Analyzer
Histriophoca fasciata	MML - wild	HF2010_1015	young of year	female	7.2	4.2	2.8	183	--	0.5	0.2	374	--	--	--	--	--	11.7	8.7	149	4.6	101	717	2.2	--	--	--	--	58	--	Beckman Coulter AU2700 Chemistry Analyzer
Histriophoca fasciata	MML - wild	HF2010_1016	young of year	male	7.4	4.6	2.8	167	--	0.6	0.3	425	--	--	--	--	--	11.7	7.3	153	4.3	100	354	2.4	--	--	--	--	41	--	Beckman Coulter AU2700 Chemistry Analyzer
Histriophoca fasciata	MML - wild	HF2010_1017	subadult	female	6.8	3.9	2.9	120	--	0.8	0.3	277	--	--	--	--	--	10.4	11.7	155	4.1	105	268	2.3	--	--	--	--	32	--	Beckman Coulter AU2700 Chemistry Analyzer
Histriophoca fasciata	MML - wild	HF2010_2006	subadult	female	6.1	3.7	2.4	193	--	0.6	0.2	310	--	--	--	--	--	9.9	8.2	152	4.4	103	346	2	--	--	--	--	63	--	Beckman Coulter AU2700 Chemistry Analyzer
Histriophoca fasciata	MML - wild	HF2010_2009	young of year	female	6.5	4	2.5	174	--	1	0.2	428	--	--	--	--	--	11.9	10.4	154	4.7	97	456	2.5	--	--	--	--	39	--	Beckman Coulter AU2700 Chemistry Analyzer
Histriophoca fasciata	MML - wild	HF2010_2010	subadult	male	8.7	4.8	3.9	241	--	1.1	0.5	308	--	--	--	--	--	12.7	11.8	166	4.5	104	627	2.6	--	--	--	--	30	--	Beckman Coulter AU2700 Chemistry Analyzer
Histriophoca fasciata	MML - wild	HF2010_2014	young of year	female	6	3.9	2.1	139	--	0.4	0.3	391	--	--	--	--	--	10.6	9.2	154	4.1	106	462	2.3	--	--	--	--	41	--	Beckman Coulter AU2700 Chemistry Analyzer
Histriophoca fasciata	MML - wild	HF2010_2015	subadult	female	6.2	3.6	2.6	178	--	0.8	0.3	218	--	--	--	--	--	9.9	10.3	153	3.7	103	399	2	--	--	--	--	25	--	Beckman Coulter AU2700 Chemistry Analyzer
Histriophoca fasciata	MML - wild	HF2010_2017	young of year	male	5.7	3.6	2.1	167	--	0.7	0.2	522	--	--	--	--	--	11.1	9	152	4	104	232	2.6	--	--	--	--	45	--	Beckman Coulter AU2700 Chemistry Analyzer
Histriophoca fasciata	MML - wild	HF2010_2022	adult	male	7.2	3.6	3.6	168	--	1.1	0.8	224	--	--	--	--	--	9.8	6.5	150	4.1	106	216	2.1	--	--	--	--	46	--	Beckman Coulter AU2700 Chemistry Analyzer
Histriophoca fasciata	MML - wild	HF2010_2023	adult	female	6.3	3.8	2.5	152	--	0.9	0.2	221	--	--	--	--	--	10.3	9.2	154	4.1	104	433	2	--	--	--	--	43	--	Beckman Coulter AU2700 Chemistry Analyzer
Histriophoca fasciata	MML - wild	HF2012_9000	adult	male	7.2	3.9	3.3	109	--	1.1	0.7	250	--	--	--	--	--	9.8	6.3	159	3.7	105	180	1.9	--	--	--	--	51	--	Beckman Coulter AU2700 Chemistry Analyzer
Histriophoca fasciata	MML - wild	HF2014_1001	subadult	male	10.6	4.4	6.2	175	--	1.1	0.2	443	--	--	--	--	--	11.9	8.2	161	4.9	99	159	2.7	--	--	--	--	67	--	Beckman Coulter AU2700 Chemistry Analyzer
Histriophoca fasciata	MML - wild	HF2014_1002	adult	male	7.3	4	3.3	139	--	1	0.1	268	--	--	--	--	--	9.4	6.5	152	4	104	110	2.2	--	--	--	--	66	--	Beckman Coulter AU2700 Chemistry Analyzer
Histriophoca fasciata	MML - wild	HF2014_1003	subadult	female	7.8	4.4	3.4	166	--	0.8	0.5	489	--	--	--	--	--	10.1	7.6	152	3.4	102	355	2.1	--	--	--	--	40	--	Beckman Coulter AU2700 Chemistry Analyzer
Histriophoca fasciata	MML - wild	HF2014_1005	adult	female	7.8	4.2	3.6	156	--	1	0.6	385	--	--	--	--	--	9.8	5.9	154	3.8	103	211	2.2	--	--	--	--	43	--	Beckman Coulter AU2700 Chemistry Analyzer
Histriophoca fasciata	MML - wild	HF2014_1007	subadult	male	7.7	4.1	3.6	172	--	0.8	0.2	198	--	--	--	--	--	10.4	8.1	153	5.1	104	349	2	--	--	--	--	47	--	Beckman Coulter AU2700 Chemistry Analyzer
Histriophoca fasciata	MML - wild	HF2014_1008	subadult	female	7.8	4.4	3.4	166	--	0.8	0.5	489	--	--	--	--	--	10.1	7.6	152	3.4	102	355	2.1	--	--	--	--	40	--	Beckman Coulter AU2700 Chemistry Analyzer
Histriophoca fasciata	MML - wild	HF2014_1011	adult	female	6.8	3.8	3	171	--	0.8	0.8	354	--	--	--	--	--	9.1	5.8	149	4.1	102	718	2.4	--	--	--	--	40	--	Beckman Coulter AU2700 Chemistry Analyzer
Histriophoca fasciata	MML - wild	HF2014_1012	pup	male	6	3.7	2.3	167	--	0.5	0.1	332	--	--	--	--	--	11.1	10.5	146	4.6	98	698	2.3	--	--	--	--	46	--	Beckman Coulter AU2700 Chemistry Analyzer
Histriophoca fasciata	MML - wild	HF2014_1013	adult	female	8.6	4.6	4	168	--	1.4	0.5	468	--	--	--	--	--	10.9	7.3	153	4	102	468	2.7	--	--	--	--	54	--	Beckman Coulter AU2700 Chemistry Analyzer
Histriophoca fasciata	MML - wild	HF2014_1015	adult	female	6.4	3.7	2.7	211	--	1.2	0.7	259	--	--	--	--	--	9.6	7.7	151	3.9	104	638	2.1	--	--	--	--	39	--	Beckman Coulter AU2700 Chemistry Analyzer
Histriophoca fasciata	MML - wild	HF2014_1016	pup	male	5.5	3.3	2.2	183	--	0.7	0	311	--	--	--	--	--	11.7	12.2	156	4.6	102	710	2.4	--	--	--	--	54	--	Beckman Coulter AU2700 Chemistry Analyzer
Histriophoca fasciata	MML - wild	HF2014_1018	subadult	male	7.8	4.2	3.6	142	--	0.9	0.3	452	--	--	--	--	--	10.8	6.6	154	4.7	103	343	2	--	--	--	--	68	--	Beckman Coulter AU2700 Chemistry Analyzer
Histriophoca fasciata	MML - wild	HF2014_1022	young of year	male	6	3.9	2.1	182	--	0.8	0.3	414	--	--	--	--	--	11.6	11.2	155	4.8	96	500	2.7	--	--	--	--	30	--	Beckman Coulter AU2700 Chemistry Analyzer
Histriophoca fasciata	MML - wild	HF2014_1023	adult	male	7.3	4.3	3	161	--	1.2	0.2	306	--	--	--	--	--	10.4	7.9	157	4.6	96	226	2	--	--	--	--	61	--	Beckman Coulter AU2700 Chemistry Analyzer
Histriophoca fasciata	MML - wild	HF2014_1024	pup	male	5.3	3.4	1.9	143	--	0.6	0.1	311	--	--	--	--	--	11.2	12	152	4.9	100	751	2.7	--	--	--	--	42	--	Beckman Coulter AU2700 Chemistry Analyzer
Histriophoca fasciata	MML - wild	HF2014_1025	adult	female	6.7	4.1	2.6	172	--	1.1	0.7	294	--	--	--	--	--	10	7	156	3.8	104	514	1.9	--	--	--	--	45	--	Beckman Coulter AU2700 Chemistry Analyzer
Histriophoca fasciata	MML - wild	HF2014_1026	subadult	male	6.5	3.4	3.1	173	--	0.6	0.2	203	--	--	--	--	--	9.4	7.8	152	3.9	106	292	2	--	--	--	--	44	--	Beckman Coulter AU2700 Chemistry Analyzer
Histriophoca fasciata	MML - wild	HF2016_1002	subadult	male	8	4.5	3.5	156	--	1	0.3	383	--	--	--	--	--	10.6	8.2	153	4.1	99	325	2.1	--	--	--	--	60	--	Beckman Coulter AU2700 Chemistry Analyzer
Histriophoca fasciata	MML - wild	HF2016_1006	pup	female	5.5	3.7	1.8	165	--	0.3	0	238	--	--	--	--	--	11.1	10.2	148	4.4	98	769	2.6	--	--	--	--	53	--	Beckman Coulter AU2700 Chemistry Analyzer
Histriophoca fasciata	MML - wild	HF2016_1009	subadult	female	7.1	4.1	3	117	--	0.9	0.4	359	--	--	--	--	--	11.3	6.4	155	3.8	104	462	2.6	--	--	--	--	62	--	Beckman Coulter AU2700 Chemistry Analyzer
Histriophoca fasciata	MML - wild	HF2016_1013	adult	female	8.7	4.7	4	156	--	1.3	1.1	301	--	--	--	--	--	10.9	6.7	158	4	106	442	1.9	--	--	--	--	50	--	Beckman Coulter AU2700 Chemistry Analyzer
Histriophoca fasciata	MML - wild	HF2016_1014	pup	male	5.8	3.7	2.1	134	--	0.6	0.1	353	--	--	--	--	--	12.9	11.5	151	4.8	99	663	2.5	--	--	--	--	39	--	Beckman Coulter AU2700 Chemistry Analyzer
Histriophoca fasciata	MML - wild	HF2016_1018	adult	male	9.5	5.4	4.1	145	--	2	0.3	294	--	--	--	--	--	11.7	9.1	165	4.4	95	240	3	--	--	--	--	35	--	Beckman Coulter AU2700 Chemistry Analyzer
Histriophoca fasciata	MML - wild	HF2016_1019	adult	female	8.9	4.9	4	158	--	1.7	0.6	410	--	--	--	--	--	11.3	6.5	158	4.2	100	876	2.3	--	--	--	--	45	--	Beckman Coulter AU2700 Chemistry Analyzer
Histriophoca fasciata	MML - wild	HF2016_1020	pup	male	6.1	3.7	2.4	201	--	0.5	0.1	336	--	--	--	--	--	12	6.1	153	4.4	103	1004	2.3	--	--	--	--	61	--	Beckman Coulter AU2700 Chemistry Analyzer
Histriophoca fasciata	MML - wild	HF2016_1023	subadult	female	7.4	3	4.4	161	--	0.4	0.3	327	--	--	--	--	--	9.2	8	149	4	102	279	1.9	--	--	--	--	54	--	Beckman Coulter AU2700 Chemistry Analyzer
				5-95% range	5.5 - 9.4	3.3 - 5	2 - 4.3	1118 - 110		0.4 - 1.6	0.03 - 0.8	189 - 489						9.3 - 13	6.0 - 12.0	147 - 166	3.5 - 4.9	95 - 110	146 - 844	1.9 - 2.7					35 - 65
				Mean	7.08444	4.01333	3.06667	165.222		0.908889	0.344444	328.733						10.7467	8.61333	154.044	4.23556	102.222	427.667	2.24889					47.1556
				Sample Size	45	45	45	45		45	45	45						45	45	45	45	45	45	45					44
Erignathus barbatus	ASLC - wild/cap	EB1401	young of year	male	7.2	3.1	4.1	175	16	0.8	0.2	341	166	88	76	7	529	9	5.1	152	3.8	111	--	--	--	34	0	--	--	--	IDEXX VetTest 8008
Erignathus barbatus	ASLC - wild/cap	EB1401	young of year	male	6.6	3	3.5	146	12	0.7	0.3	238	105	62	162	7	820	8.7	5.4	152	4	111	--	--	--	45	0	--	--	--	IDEXX VetTest 8008
Erignathus barbatus	ASLC - wild/cap	EB1502	young of year	male	7.2	3.1	4.1	123	15	0.9	0.7	180	347	80	90	5	455	9.6	8	157	3.9	107	--	--	--	85	0	--	--	--	IDEXX VetTest 8008
Erignathus barbatus	ASLC - wild/cap	EB1502	young of year	male	7.2	3.3	3.9	159	25	0.8	0.1	195	378	69	55	5	225	9.7	5.9	157	3.8	111	--	--	--	54	35	--	--	--	IDEXX VetTest 8008
				Total range	6.6 - 7.2	3 - 3.1	3.5 - 4.1	123 - 175	12 - 25	0.7 - 0.9	0.1 - 0.7	180 - 341	105 - 378	62 - 88	55 - 162	5 - 7	225 - 820	8.7 - 9.6	5.1 - 8	152 - 157	3.8 - 4	107 - 111				34 - 85	0 - 35
				Mean	7.05	3.125	3.9	150.75	17	0.8	0.325	238.5	249	74.75	95.75	6	507.25	9.25	6.1	154.5	3.875	110				54.5	8.75
				Sample Size	4	4	4	4	4	4	4	4	4	4	4	4	4	4	4	4	4	4				4	4
Erignathus barbatus	MML - wild	EB2011_3000	subadult	female	6.1	3.2	2.9	146		0.7	0.1	168	--	--	--	--	--	9.6	10.6	149	4.4	104	214	2.1	--	--	--	--	24	--	Beckman Coulter AU2700 Chemistry Analyzer
Erignathus barbatus	MML - wild	EB2011_3001	subadult	female	6.4	3.6	2.6	138		0.7	0.2	204	--	--	--	--	--	9.7	8.6	150	3.9	103	234	2	--	--	--	--	20	--	Beckman Coulter AU2700 Chemistry Analyzer
Erignathus barbatus	MML - wild	EB2011_3002	subadult	male	7.3	4	3.3	104		0.5	0.1	204	--	--	--	--	--	10.1	9.5	153	4.7	106	216	2.3	--	--	--	--	32	--	Beckman Coulter AU2700 Chemistry Analyzer
Erignathus barbatus	MML - wild	EB2012_3003	subadult	female	6.6	3.3	3.3	125		0.6	0.3	201	--	--	--	--	--	9.1	8.1	147	5.1	109	259	2.7	--	--	--	--	38	--	Beckman Coulter AU2700 Chemistry Analyzer
Erignathus barbatus	MML - wild	EB2014_1021	pup	female	5.7	3.7	2	164		0.5	0.1	258	--	--	--	--	--	11	8.6	149	4.2	98	793	2.8	--	--	--	--	32	--	Beckman Coulter AU2700 Chemistry Analyzer
				Total range	5.7 - 7.3	3.2 - 4	2 - 3.3	104 - 164		0.5 - 0.7	0.1 - 0.3	168 - 258						9.1 - 11	8.1 - 11	147 - 153	3.9 - 5.1	98 - 109	214 - 793	2 - 2.8					20 - 38
				Mean	6.42	3.56	2.82	135.4		0.6	0.16	207						9.9	9.08	149.6	4.46	104	343.2	2.38					29.2
				Sample Size	5	5	5	5		5	5	5						5	5	5	5	5	5	5					5
Pusa hispida	ASLC - rehab	PH0001	1 y	female	8.11	3.61	4.49	162.9	39.5	0.49	0.56	333.3	113	135	140	58	--	9.35	4.78	161	4.51	109.1	--	--	--	36.2	46	--	--	--	IDEXX VetTest 8008
Pusa hispida	ASLC - rehab	PH0001	1 y	female	8.58	3.21	5.37	149.4	43.2	0.61	0.73	378.2	96	96	110	62	595	9.23	5.7	163	4.12	112.5	--	--	--	--	49	--	--	--	IDEXX VetTest 8008
Pusa hispida	ASLC - rehab	PH0101	pup	male	6.19	2.84	3.35	164.5	21.1	0.47	0.14	269.6	425	80	137	45	255	8.77	5.21	160	4.23	114.4	--	--	--	52.6	28	--	--	--	IDEXX VetTest 8008
Pusa hispida	ASLC - rehab	PH0101	pup	male	6.26	2.92	3.34	169.9	27.3	0.34	0.46	283.5	841	212	179	44	550	8.9	5.54	157	4.28	112.9	--	--	--	50.3	29	--	--	--	IDEXX VetTest 8008
Pusa hispida	ASLC - rehab	PH0301	pup	male	6.01	2.83	3.18	184.4	19.3	0.75	0.28	272.5	131	43	56	17	544	9.12	5.87	160	4.11	107.2	--	--	--	79.3	15	--	--	--	IDEXX VetTest 8008
Pusa hispida	ASLC - rehab	PH0302	pup	male	7.21	2.91	4.3	157.4	28.8	0.51	1.76	354	113	146	267	10	--	9.31	8	162	4.93	111.4	--	--	--	65.2	28	--	--	--	IDEXX VetTest 8008
Pusa hispida	ASLC - rehab	PH0401	pup	male	6.42	3.32	3.1	174.6	31.8	0.51	0.27	296.1	310	171	146	18	--	10.25	8.23	157	4.71	107.5	--	--	--	94.2	14	--	--	--	IDEXX VetTest 8008
Pusa hispida	ASLC - rehab	PH0401	pup	male	6.8	3.17	3.62	164.1	41.8	0.52	0.27	291.7	266	180	145	20	548	9.9	7.25	158	4.28	107.9	--	--	--	70.9	14	--	--	--	IDEXX VetTest 8008
Pusa hispida	ASLC - rehab	PH0402	pup	male	6.4	3.08	3.32	158.8	40.3	0.62	0.42	412.4	318	166	218	55	--	8.93	8.84	165	5.23	111.5	--	--	--	61	20	--	--	--	IDEXX VetTest 8008
Pusa hispida	ASLC - rehab	PH0402	pup	male	6.56	3.11	3.45	148.2	31.8	0.41	0.55	413.8	326	114	110	37	466	9.25	7.17	169	3.92	129.8	--	--	--	64.9	19	--	--	--	IDEXX VetTest 8008
Pusa hispida	ASLC - rehab	PH0502	pup	male	8.3	3.1	5.2	149	26	0.6	0.5	368	99	59	96	31	1626	8.6	4.7	161	4.4	113	--	--	--	42	16	--	--	--	IDEXX VetTest 8008
Pusa hispida	ASLC - rehab	PH0502	pup	male	8.5	3.3	5.3	155	37	0.7	0.3	321	108	55	88	27	347	8.8	5.2	164	4.8	115	--	--	--	39	1	--	--	--	IDEXX VetTest 8008
Pusa hispida	ASLC - rehab	PH0701	pup	male	7.1	3.5	3.5	157	32	0.7	0.4	261	129	55	94	11	--	10.6	7.3	148	4.9	104	--	--	--	57	13	--	--	--	IDEXX VetTest 8008
Pusa hispida	ASLC - rehab	PH0701	pup	male	7.9	4	4	140	40	0.7	1.8	263	100	64	135	6	--	10.6	6	158	4.5	112	--	--	--	44	33	--	--	--	IDEXX VetTest 8008
Pusa hispida	ASLC - rehab	PH1101	pup	female	8.1	2.9	5.3	95	35	0.6	--	370	174	84	--	--	--	9.7	5.7	162	4.4	112	--	--	--	--	27	--	--	--	IDEXX VetTest 8008
Pusa hispida	ASLC - rehab	PH1101	pup	female	6.6	2.6	4	141	22	0.6	0.3	308	307	62	106	36	328	10	8.8	158	4.5	108	--	--	--	117	16	--	--	--	IDEXX VetTest 8008
Pusa hispida	ASLC - rehab	PH1502	1 y	male	8.7	2.9	5.8	120	35	0.5	0.4	212	94	68	61	139	67	9.4	5.9	165	4.9	112	--	--	--	22	0	--	--	--	IDEXX VetTest 8008
Pusa hispida	ASLC - rehab	PH1502	1 y	male	6.9	2.9	4	96	34	0.5	0.1	255	75	80	55	76	70	9.2	6.6	--	--	--	--	--	--	--	0	--	--	--	IDEXX VetTest 8008
				Total range	6 - 8.7	2.6 - 4	3.1 - 5.8	95 - 184	19 - 43	0.3 - 0.8	0.1 - 1.8	6 - 139	75 - 841	43 - 212	55 - 267	6 - 139	67 - 1626	8.6 - 10.6	4.7 - 8.8	157 - 169	3.9 - 5.2	104 - 130				22 - 117	0 - 49
				Mean	7.25778	3.12222	4.14556	149.289	32.55	0.562778	0.543529	314.617	223.611	103.889	126.059	40.7059	490.545	9.43944	6.48833	160.471	4.51294	111.776				59.7067	20.4444
				Sample Size	18	18	18	18	18	18	17	18	18	18	17	17	11	18	18	17	17	17				15	18
Pusa hispida	ASLC, LML cap	PH1101	6 y	female	7.2	4	3.2	121	36	1.1	0.2	396	142	109	142	19	3543	9.4	5.1	156	4.7	110	--	2.1	--	54	25	--	--	--	Olympus AU640e Chemistry Analyzer
Pusa hispida	ASLC, LML cap	PH1101	3 y	female	6.7	3.8	2.9	156	56	0.9	0.2	377	126	97	347	5	19967	9.2	9.5	156	5.5	112	--	2.3	--	259	25	18	--	--	Olympus AU640e Chemistry Analyzer
Pusa hispida	ASLC, LML cap	NOA0005618	adult	male	6.2	3.1	3.1	162	52	1.1	0.3	246	113	129	361	18	13416	9.7	10.3	158	6.2	109	--	2.4	--	178	25	6	--	--	Olympus AU640e Chemistry Analyzer
Pusa hispida	ASLC, LML cap	NOA0005618	adult	male	5.9	3.3	2.6	111	76	0.7	0.1	229	147	103	80	18	208	9.2	7.1	154	5	112	--	1.8	--	184	25	25	--	--	Olympus AU640e Chemistry Analyzer
Pusa hispida	ASLC, LML cap	PH1502	1 y	male	7.3	2.9	4.4	155	38	0.7	0.2	300	79	124	--	55	485	9.6	5.2	165	4.9	114	--	--	--	--	4	--	--	--	Olympus AU640e Chemistry Analyzer
Pusa hispida	ASLC, LML cap	PH1502	2 y	male	5.3	2	--	113	38	0.7	1.1	170	71	63	--	28	178	8.1	2.7	164	3.6	125	--	--	--	--	46	--	--	--	Olympus AU640e Chemistry Analyzer
				Total range	5.3 - 7.3	2.0 - 4.0	2.6 - 4.4	111 - 162	36 - 76	0.7 - 1.1	0.1 - 1.1	170 - 396	71 - 147	63 - 129	80 - 347	5 - 55	178 - 19967	8.1 - 9.7	2.7 - 10.3	154 - 165	3.6 - 6.2	110 - 125		1.8 - 2.4		54 - 259	4 - 46	6 - 25
				Mean	6.43333	3.18333	3.24	136.333	49.3333	0.866667	0.35	286.333	113	104.167	232.5	23.8333	6299.5	9.2	6.65	158.833	4.98333	113.667		2.15		168.75	25	16.3333
				Sample Size	6	6	5	6	6	6	6	6	6	6	4	6	6	6	6	6	6	6		4		4	6	3
